# Supplementary material for: Combined Comparative Genomics and Gene Expression Analyses Provide Insights into the Terpene Synthases Inventory in Trichoderma
Source: Microorganisms. 2020 Oct 18;8(10):1603. doi: 10.3390/microorganisms8101603 (PMC7603203; doi:10.3390/microorganisms8101603)
Supplement: Supplementary file 1 [file microorganisms-08-01603-s001.zip]

Archive with 6 entries (5 files):
- microorganisms-945438_Supplementary/
- microorganisms-945438_Supplementary/Figure S1.pdf
- microorganisms-945438_Supplementary/Table S1.pdf
- microorganisms-945438_Supplementary/Table S2.pdf
- microorganisms-945438_Supplementary/Table S3.pdf
- microorganisms-945438_Supplementary/Table S4.pdf
